# Supplementary material for: Rapalink-1 Attenuates Oxidative-Stress-Induced Senescence in Vascular Cells in Association with Reduced NF-κB and MAPK Signaling
Source: Biology (Basel). 2026 May 6;15(9):732. doi: 10.3390/biology15090732 (PMC13162792; doi:10.3390/biology15090732)
Supplement: Supplementary file 1 [file biology-15-00732-s001.zip]

Archive with 3 entries (3 files):
- Supplementary Figure.pdf
- Supplementary Raw Data.pdf
- Supplementary Tables.pdf
